# Supplementary material for: Mesenchymal Stem Cells Inhibits Migration and Vasculogenic Mimicry in Nasopharyngeal Carcinoma Via Exosomal MiR-125a
Source: Front Oncol. 2022 Feb 17;12:781979. doi: 10.3389/fonc.2022.781979 (PMC8892602; doi:10.3389/fonc.2022.781979)
Supplement: Supplementary file 2 [file DataSheet_1.csv]

Patient	Days	Status	Expression	Group
TCGA-CV-7446	1093	1	145.86	Low
TCGA-CQ-6227	129	1	160.51	Low
TCGA-CN-4727	1560	0	174.12	Low
TCGA-D6-6825	491	0	178.77	Low
TCGA-CN-5373	1584	0	180.56	Low
TCGA-CN-5370	259	1	181.53	Low
TCGA-CR-6470	1521	0	182.49	Low
TCGA-CX-7219	1045	0	183.1	Low
TCGA-CQ-5331	1399	0	183.95	Low
TCGA-CR-7389	392	0	193.89	Low
TCGA-CR-7367	1440	0	194	Low
TCGA-CR-6480	362	0	194.59	Low
TCGA-CR-7394	1346	0	198.61	Low
TCGA-CV-6961	76	1	203.87	Low
TCGA-D6-6824	77	0	205.97	Low
TCGA-CR-7369	1090	1	208.38	Low
TCGA-CN-6022	281	1	209.26	Low
TCGA-CV-7411	2717	1	210.41	Low
TCGA-CR-7386	1430	0	210.92	Low
TCGA-CV-7253	361	1	212.45	Low
TCGA-CV-7183	3981	0	213.62	Low
TCGA-CR-5250	799	0	219.07	Low
TCGA-CV-7438	194	1	219.63	Low
TCGA-H7-7774	407	0	220.86	Low
TCGA-CV-7097	385	1	221.09	Low
TCGA-CN-6998	357	1	222.24	Low
TCGA-BA-5557	623	0	223.71	Low
TCGA-CN-4726	142	1	224.38	Low
TCGA-DQ-7595	1190	0	224.46	Low
TCGA-BA-5556	725	0	224.7	Low
TCGA-CV-7427	4760	1	229.64	Low
TCGA-CV-6952	185	1	229.86	Low
TCGA-CV-6939	666	1	229.88	Low
TCGA-CV-7434	218	1	230.34	Low
TCGA-CQ-5325	654	1	230.58	Low
TCGA-HD-7832	836	0	231.15	Low
TCGA-CR-6471	1202	1	231.25	Low
TCGA-CQ-5324	1593	0	235.87	Low
TCGA-BB-7872	1168	0	235.89	Low
TCGA-CR-6482	345	0	237.67	Low
TCGA-CR-7382	796	0	238	Low
TCGA-CX-7085	321	0	240.07	Low
TCGA-CV-5436	584	1	240.42	Low
TCGA-CR-7376	972	0	240.68	Low
TCGA-CQ-6221	1000	0	241.53	Low
TCGA-HL-7533	1057	0	243.5	Low
TCGA-CV-6955	334	1	243.81	Low
TCGA-CR-7393	993	0	246.46	Low
TCGA-CV-7407	1081	1	246.48	Low
TCGA-CN-4730	817	0	246.75	Low
TCGA-CN-4733	1586	0	247.9	Low
TCGA-CV-6954	2002	1	248.18	Low
TCGA-CR-7392	1425	0	249.07	Low
TCGA-CQ-5326	89	1	249.42	Low
TCGA-HD-7831	667	0	250.04	Low
TCGA-CQ-5334	129	1	251.42	Low
TCGA-CQ-7063	2133	0	251.78	Low
TCGA-IQ-A61H	1138	0	252.79	Low
TCGA-D6-6515	403	1	253.78	Low
TCGA-CV-7429	107	1	257.58	Low
TCGA-CR-7377	279	1	257.65	Low
TCGA-CV-7250	2900	1	257.69	Low
TCGA-CR-7368	1245	0	259.27	Low
TCGA-BA-5151	722	0	259.91	Low
TCGA-CQ-A4C6	1353	0	261.69	Low
TCGA-BB-7863	1025	0	263.08	Low
TCGA-CN-5358	261	1	265.11	Low
TCGA-CV-6938	144	1	265.36	Low
TCGA-HD-A4C1	11	0	268.65	Low
TCGA-CR-7391	913	0	269.6	Low
TCGA-CV-7430	495	1	271.84	Low
TCGA-CV-7435	4680	1	271.89	Low
TCGA-CV-7104	393	1	274.27	Low
TCGA-DQ-7594	1218	0	275.07	Low
TCGA-CN-6021	276	1	278.12	Low
TCGA-CQ-6224	1721	0	278.41	Low
TCGA-CV-6943	602	1	279.29	Low
TCGA-CV-7095	572	1	280.26	Low
TCGA-CR-7395	930	0	281.59	Low
TCGA-BA-A4IG	855	0	283.01	Low
TCGA-CR-7373	889	0	284.25	Low
TCGA-BA-A4IH	622	0	284.4	Low
TCGA-CN-6016	1443	0	286.16	Low
TCGA-CN-4722	1483	0	286.21	Low
TCGA-F7-A623	616	0	288.2	Low
TCGA-CR-7364	1435	0	288.28	Low
TCGA-CR-7401	1077	0	288.29	Low
TCGA-CQ-6228	456	1	289.17	Low
TCGA-CN-A49A	526	1	289.71	Low
TCGA-CR-6472	1050	0	290.79	Low
TCGA-HD-7754	783	0	290.98	Low
TCGA-CN-4734	1690	0	292.03	Low
TCGA-CN-5356	1409	0	293.56	Low
TCGA-CQ-5330	1897	0	293.82	Low
TCGA-BA-5153	1762	1	294.19	Low
TCGA-CR-6481	311	0	294.46	Low
TCGA-CV-7422	1037	1	295.18	Low
TCGA-CQ-A4CG	430	1	296.04	Low
TCGA-CV-A45O	851	0	296.32	Low
TCGA-CN-5363	253	1	296.96	Low
TCGA-CR-7404	1472	0	297.81	Low
TCGA-BA-A4IF	895	0	298.41	Low
TCGA-CR-5243	2562	0	299.16	Low
TCGA-BA-4074	462	1	299.83	Low
TCGA-CR-7371	94	1	300.14	Low
TCGA-CV-7414	14	1	302.48	Low
TCGA-CV-7252	151	1	304.12	Low
TCGA-P3-A5QA	2182	0	304.15	Low
TCGA-CV-7423	3059	1	304.33	Low
TCGA-CR-7397	754	0	304.77	Low
TCGA-UF-A718	1971	0	305.1	Low
TCGA-DQ-7596	1265	0	305.99	Low
TCGA-CR-6484	354	0	307.08	Low
TCGA-CN-6011	933	0	307.61	Low
TCGA-CQ-7071	1311	0	307.83	Low
TCGA-CN-6989	980	1	308.11	Low
TCGA-IQ-A61E	1147	0	310.01	Low
TCGA-D6-6827	568	0	310.48	Low
TCGA-CN-4729	392	0	311.7	Low
TCGA-CV-7254	1459	1	312.82	Low
TCGA-CV-6950	459	1	314.37	Low
TCGA-CQ-6229	1179	0	315.16	Low
TCGA-DQ-5624	1778	0	316.94	Low
TCGA-CV-7418	789	1	318.22	Low
TCGA-D6-A6EO	759	0	319.85	Low
TCGA-CR-6493	282	1	320.12	Low
TCGA-BB-7864	1527	0	320.63	Low
TCGA-CR-6492	479	0	321.03	Low
TCGA-CR-7380	606	1	321.43	Low
TCGA-BA-4077	1134	1	321.94	Low
TCGA-CN-4742	397	1	322.58	Low
TCGA-CR-7365	1191	0	323.02	Low
TCGA-CR-6478	183	1	323.19	Low
TCGA-BB-7862	1117	0	323.68	Low
TCGA-BA-5555	520	0	324.39	Low
TCGA-BA-A6DJ	407	1	327.31	Low
TCGA-CN-4735	1737	0	328.01	Low
TCGA-CN-5369	380	1	328.87	Low
TCGA-QK-AA3J	466	0	329.62	Low
TCGA-CV-6937	624	1	330.33	Low
TCGA-CN-5364	493	1	331.9	Low
TCGA-CR-7402	911	0	331.96	Low
TCGA-BA-A6DD	173	1	332.69	Low
TCGA-CQ-A4CB	893	0	332.89	Low
TCGA-CV-A45P	639	0	333.92	Low
TCGA-CV-6959	256	1	334.11	Low
TCGA-BA-6873	122	0	334.82	Low
TCGA-CV-A6JZ	714	0	335.07	Low
TCGA-CV-6953	1641	1	339.84	Low
TCGA-CV-A460	1838	1	340.19	Low
TCGA-H7-A6C4	414	0	341.33	Low
TCGA-CV-A6JO	197	1	341.91	Low
TCGA-CV-5441	2886	0	341.92	Low
TCGA-IQ-A61J	1021	0	343.35	Low
TCGA-CR-6491	693	0	345.37	Low
TCGA-UF-A71D	1461	0	345.43	Low
TCGA-HD-8635	695	0	345.59	Low
TCGA-CV-6934	65	1	345.78	Low
TCGA-CV-A463	23	1	346.52	Low
TCGA-CV-5971	701	0	347.09	Low
TCGA-BA-4078	276	1	348.16	Low
TCGA-MT-A67D	56	0	348.96	Low
TCGA-BA-A4II	918	0	349.24	Low
TCGA-CV-7089	1972	1	349.49	Low
TCGA-CR-7388	823	1	353.62	Low
TCGA-CV-5977	1840	0	355.31	Low
TCGA-CN-A498	773	1	355.38	Low
TCGA-RS-A6TO	387	1	356.8	Low
TCGA-CV-6940	804	1	356.94	Low
TCGA-CQ-5329	2143	0	357.14	Low
TCGA-F7-8298	995	0	357.98	Low
TCGA-D6-6517	292	0	358.74	Low
TCGA-BA-A6DE	440	0	359.43	Low
TCGA-CN-6017	853	1	360.56	Low
TCGA-CV-5970	406	1	361.21	Low
TCGA-CV-7236	144	1	361.32	Low
TCGA-UF-A7JC	546	1	362.07	Low
TCGA-CV-7090	5252	0	363.38	Low
TCGA-CN-4736	395	1	364.35	Low
TCGA-H7-8502	458	0	365.19	Low
TCGA-CN-6994	1183	0	365.47	Low
TCGA-CV-A6K2	317	1	366.06	Low
TCGA-CR-7372	759	0	367.05	Low
TCGA-DQ-5630	1030	0	367.43	Low
TCGA-CV-7433	601	1	368.52	Low
TCGA-BB-4223	3221	0	370.33	Low
TCGA-CN-4728	1724	0	370.59	Low
TCGA-F7-A61S	576	0	372.18	Low
TCGA-CR-7379	1036	0	372.29	Low
TCGA-CV-7432	2570	1	372.84	Low
TCGA-CV-7102	56	1	374.41	Low
TCGA-CV-7413	294	1	374.62	Low
TCGA-CV-A6K0	606	0	374.76	Low
TCGA-CN-4741	2239	0	375.17	Low
TCGA-CV-7263	560	1	376.72	Low
TCGA-CN-6996	530	1	377.34	Low
TCGA-P3-A6T7	487	1	378.4	Low
TCGA-DQ-5629	941	1	378.67	Low
TCGA-CN-4738	436	1	378.75	Low
TCGA-CQ-5327	1660	0	384	Low
TCGA-CN-6020	205	1	384.14	Low
TCGA-CV-7421	2	1	384.85	Low
TCGA-P3-A6T8	400	0	386.91	Low
TCGA-CN-6019	1038	0	387.48	Low
TCGA-CR-5247	358	0	388.04	Low
TCGA-CN-4731	998	1	388.14	Low
TCGA-D6-8569	770	0	389.56	Low
TCGA-CR-7385	997	0	390.09	Low
TCGA-CQ-A4C7	353	1	390.7	Low
TCGA-BA-A6DG	69	1	390.99	Low
TCGA-CR-7370	105	0	391.56	Low
TCGA-BA-6869	644	0	391.91	Low
TCGA-CV-7409	543	1	392.1	Low
TCGA-CV-7103	1591	1	393.89	Low
TCGA-CV-5435	2319	1	393.92	Low
TCGA-CN-A6V3	742	0	394.35	Low
TCGA-CV-7245	797	0	394.63	Low
TCGA-F7-A50I	92	0	394.88	Low
TCGA-CV-6951	915	1	395.38	Low
TCGA-CN-5355	1278	0	395.53	Low
TCGA-CV-7100	274	1	395.74	Low
TCGA-F7-A50J	947	0	395.91	Low
TCGA-CV-7099	243	1	396.37	Low
TCGA-MT-A51W	437	0	396.54	Low
TCGA-HD-8314	670	0	396.91	Low
TCGA-QK-A8ZB	542	0	397.8	Low
TCGA-DQ-7592	1143	0	398.88	Low
TCGA-BA-A8YP	499	0	399.27	Low
TCGA-CV-6960	862	1	400.59	Low
TCGA-BA-4076	415	1	400.89	Low
TCGA-CV-7101	160	1	401.25	Low
TCGA-CN-5359	377	1	401.48	Low
TCGA-BA-5559	2083	1	402.6	Low
TCGA-BB-A6UO	268	1	403.23	Low
TCGA-D6-A4Z9	539	0	405.39	Low
TCGA-UF-A719	1663	0	405.62	Low
TCGA-CV-5966	545	1	405.88	Low
TCGA-CR-6467	1777	0	406.54	Low
TCGA-CV-5976	1478	0	409.92	Low
TCGA-CR-6474	564	1	410.87	Low
TCGA-CQ-6218	1253	0	413.03	Low
TCGA-P3-A6T0	578	0	413.13	Low
TCGA-CN-4725	1157	0	413.46	Low
TCGA-T2-A6X0	216	0	414.15	Low
TCGA-CV-7428	1671	1	414.17	Low
TCGA-CN-4740	839	1	415.16	Low
TCGA-QK-A652	645	0	415.94	Low
TCGA-CN-5366	360	1	416.46	Low
TCGA-QK-A6VB	641	0	418.23	High
TCGA-CV-5979	1315	0	418.71	High
TCGA-QK-A8ZA	371	1	418.73	High
TCGA-CV-6956	217	1	419.76	High
TCGA-CV-5442	2327	0	420.64	High
TCGA-BB-7871	750	0	420.96	High
TCGA-CQ-7067	509	0	421.03	High
TCGA-F7-8489	658	0	421.64	High
TCGA-CR-6488	379	0	422.44	High
TCGA-CV-A45X	198	1	423.03	High
TCGA-CN-A63T	225	0	423.8	High
TCGA-CV-7425	1718	1	424.5	High
TCGA-C9-A480	386	0	426.27	High
TCGA-QK-AA3K	253	0	427.66	High
TCGA-HD-8634	385	1	428.91	High
TCGA-CV-7247	577	1	429.34	High
TCGA-CV-A468	464	1	431.68	High
TCGA-QK-A8Z9	449	1	434.22	High
TCGA-CV-A464	1722	0	436.34	High
TCGA-DQ-7590	1413	0	438.11	High
TCGA-CN-6024	337	1	438.52	High
TCGA-BB-4225	146	0	439.62	High
TCGA-CV-7261	1512	0	439.98	High
TCGA-CN-5365	351	1	440.54	High
TCGA-BA-A6DI	336	1	441.29	High
TCGA-CV-7177	663	1	441.7	High
TCGA-CR-7383	521	1	441.88	High
TCGA-HD-8224	446	1	443.59	High
TCGA-QK-A64Z	641	1	444.68	High
TCGA-CX-7086	573	0	445.21	High
TCGA-CN-5360	2169	0	445.44	High
TCGA-HD-7229	1027	0	446.22	High
TCGA-CV-5978	215	1	446.24	High
TCGA-BA-A6DA	351	0	447.34	High
TCGA-CV-A45V	32	1	447.34	High
TCGA-CV-6942	4282	0	447.9	High
TCGA-CV-A465	215	1	448.17	High
TCGA-CN-A497	1065	0	449.21	High
TCGA-BB-8601	624	0	449.56	High
TCGA-BB-4217	187	0	452.92	High
TCGA-KU-A66S	406	1	454.15	High
TCGA-HD-7753	866	0	455.38	High
TCGA-CV-7242	1095	0	456.31	High
TCGA-CV-5444	2437	0	457	High
TCGA-UF-A7JT	993	1	457.14	High
TCGA-MT-A67F	384	0	458.93	High
TCGA-D6-6826	348	1	460.42	High
TCGA-CV-7178	2166	1	460.46	High
TCGA-CN-A499	717	0	461.21	High
TCGA-CQ-5323	1466	0	462.26	High
TCGA-F7-A61V	759	0	465.73	High
TCGA-CV-A45R	5480	0	465.83	High
TCGA-CQ-A4CE	897	0	468.38	High
TCGA-CN-4739	1394	1	471.57	High
TCGA-T2-A6WX	209	1	472.21	High
TCGA-CV-A45Z	1466	1	472.44	High
TCGA-CQ-6220	985	1	473.75	High
TCGA-BA-6868	472	1	476.34	High
TCGA-F7-7848	1131	0	476.48	High
TCGA-BA-6872	384	1	476.66	High
TCGA-CQ-5332	317	1	477.99	High
TCGA-DQ-7589	1409	0	479.91	High
TCGA-CQ-7069	1274	0	483.75	High
TCGA-CN-4723	1699	0	484.04	High
TCGA-CV-5434	3314	1	486.4	High
TCGA-UF-A7JV	90	1	486.4	High
TCGA-IQ-7630	485	0	487.39	High
TCGA-QK-A8Z8	171	1	487.73	High
TCGA-CN-6010	1523	0	488.45	High
TCGA-P3-A6T2	2298	0	490.31	High
TCGA-CR-7374	30	0	490.85	High
TCGA-BA-4075	283	1	490.96	High
TCGA-CR-6477	514	0	494.63	High
TCGA-DQ-7593	1224	0	496.65	High
TCGA-CQ-6223	1428	0	497.84	High
TCGA-T2-A6X2	987	0	499.38	High
TCGA-CQ-7068	1309	0	499.92	High
TCGA-CX-7082	11	1	501.32	High
TCGA-CQ-7065	1628	0	503.65	High
TCGA-CV-6935	295	1	506.92	High
TCGA-CV-5431	522	1	506.93	High
TCGA-CQ-6219	479	1	507.84	High
TCGA-BA-A6DB	216	0	508.8	High
TCGA-P3-A5QF	330	1	510.96	High
TCGA-F7-A61W	14	0	514.9	High
TCGA-CN-A63W	377	1	515.03	High
TCGA-UF-A7JK	424	1	516.95	High
TCGA-CN-A49B	904	0	517.48	High
TCGA-P3-A6SX	1430	1	519.54	High
TCGA-CV-A6JD	182	1	521.23	High
TCGA-CV-7243	954	0	523.62	High
TCGA-UF-A7J9	1358	0	527.15	High
TCGA-CQ-6222	2016	0	528.5	High
TCGA-BB-8596	2161	0	529.61	High
TCGA-UF-A7JJ	549	0	530.6	High
TCGA-CV-6962	126	1	533.19	High
TCGA-F7-A624	378	0	536.87	High
TCGA-CQ-7072	2359	0	537.5	High
TCGA-CN-A641	367	0	541.12	High
TCGA-CV-A6JY	646	0	541.49	High
TCGA-CQ-A4CD	1022	0	544.32	High
TCGA-CV-A461	2064	1	544.32	High
TCGA-UF-A7JO	631	1	546.56	High
TCGA-KU-A6H8	327	1	547.32	High
TCGA-CV-7238	2727	0	550.91	High
TCGA-CV-5440	3270	0	551.89	High
TCGA-UF-A7JD	739	1	552.15	High
TCGA-CN-A63V	679	0	552.44	High
TCGA-CN-6988	318	0	556.51	High
TCGA-CV-A45Y	2703	1	558.43	High
TCGA-CV-7415	695	1	558.81	High
TCGA-CN-A642	82	1	559.02	High
TCGA-CR-7398	156	0	559.5	High
TCGA-BB-A5HU	782	0	560.63	High
TCGA-CN-6012	1460	0	560.71	High
TCGA-C9-A47Z	191	1	560.84	High
TCGA-D6-6823	701	0	561.02	High
TCGA-CV-7248	521	1	561.05	High
TCGA-CV-5443	2784	0	561.41	High
TCGA-CV-6941	342	1	561.93	High
TCGA-CN-6995	112	1	571.49	High
TCGA-BA-7269	1273	0	572.93	High
TCGA-CV-A6JT	852	0	573.96	High
TCGA-CV-7091	3381	0	574.24	High
TCGA-P3-A6T3	577	1	576.9	High
TCGA-KU-A6H7	586	0	578.84	High
TCGA-HD-A6HZ	111	0	580.98	High
TCGA-BA-5152	1288	0	581.85	High
TCGA-DQ-7591	622	0	585.75	High
TCGA-F7-A50G	616	0	585.96	High
TCGA-CQ-A4C9	707	0	587.36	High
TCGA-CV-5439	546	1	587.41	High
TCGA-UF-A7JA	2265	0	588.67	High
TCGA-P3-A6T4	62	1	589.68	High
TCGA-CQ-A4CI	950	0	591.36	High
TCGA-CR-6473	1125	0	591.85	High
TCGA-CV-7255	64	1	592.28	High
TCGA-BB-7870	2016	0	598.51	High
TCGA-DQ-5625	1133	1	606.72	High
TCGA-CN-5374	1732	1	607.16	High
TCGA-CV-A6JN	906	0	607.33	High
TCGA-KU-A66T	552	0	609.27	High
TCGA-BA-5149	806	1	609.51	High
TCGA-CR-7399	181	0	609.53	High
TCGA-CN-5367	352	1	609.97	High
TCGA-CV-6436	1899	0	610.77	High
TCGA-CN-4737	625	0	615.11	High
TCGA-IQ-7631	1172	0	621.21	High
TCGA-CV-7424	453	1	627.6	High
TCGA-P3-A6SW	1120	0	627.76	High
TCGA-CQ-5333	341	1	629.85	High
TCGA-IQ-7632	441	0	630.15	High
TCGA-BA-5558	1995	0	630.98	High
TCGA-BA-A6DL	623	0	633.52	High
TCGA-CQ-A4CH	379	1	633.82	High
TCGA-BB-A5HZ	827	0	635.25	High
TCGA-CV-6933	2741	1	641.02	High
TCGA-CN-A63U	964	0	641.86	High
TCGA-CV-A6K1	685	0	643.3	High
TCGA-D6-A4ZB	376	0	643.67	High
TCGA-CV-6945	366	1	644.37	High
TCGA-CV-7235	2347	0	646.95	High
TCGA-HD-A633	421	0	652.1	High
TCGA-CN-6013	727	1	660.2	High
TCGA-MT-A51X	242	0	661.43	High
TCGA-QK-A6VC	600	0	664.05	High
TCGA-CV-6441	292	1	665	High
TCGA-CV-6003	1665	0	669.85	High
TCGA-CN-6018	580	1	675.03	High
TCGA-CR-7390	1508	0	682.48	High
TCGA-CV-A45U	1079	1	682.54	High
TCGA-F7-A620	543	0	683.6	High
TCGA-D6-A74Q	710	0	683.69	High
TCGA-QK-A6V9	833	0	691.27	High
TCGA-CN-A6UY	713	0	692.39	High
TCGA-4P-AA8J	102	0	693.88	High
TCGA-WA-A7H4	443	0	695.51	High
TCGA-T3-A92M	417	0	699.72	High
TCGA-CV-6948	1289	1	700.25	High
TCGA-BA-6871	108	1	702.57	High
TCGA-CN-6997	988	1	703.39	High
TCGA-CN-6992	1066	0	704.88	High
TCGA-P3-A6T5	882	1	706.92	High
TCGA-DQ-7588	427	1	712.06	High
TCGA-TN-A7HL	619	0	714.01	High
TCGA-D6-8568	759	0	715.6	High
TCGA-IQ-A6SG	579	0	721.46	High
TCGA-DQ-5631	548	1	723.82	High
TCGA-D6-A6EK	875	0	729.21	High
TCGA-P3-A5Q6	480	1	736.43	High
TCGA-F7-A622	359	1	738.47	High
TCGA-CV-7180	327	1	739.73	High
TCGA-UF-A71E	1504	1	741.16	High
TCGA-MT-A67A	914	0	742.68	High
TCGA-HD-7917	836	1	743.69	High
TCGA-BA-6870	451	1	747.94	High
TCGA-TN-A7HJ	403	0	748.31	High
TCGA-H7-A76A	637	0	752.42	High
TCGA-CV-6433	641	0	761.73	High
TCGA-CQ-6225	403	1	762.52	High
TCGA-QK-A6IH	653	0	765.74	High
TCGA-T3-A92N	95	1	767.14	High
TCGA-UF-A71B	1506	0	769.6	High
TCGA-CV-A45T	4856	1	775.09	High
TCGA-BB-4227	134	0	776.94	High
TCGA-P3-A5QE	1559	0	791.24	High
TCGA-UF-A7JF	1686	0	791.72	High
TCGA-P3-A5Q5	910	0	792.2	High
TCGA-CV-6936	166	1	803.49	High
TCGA-QK-A6IG	222	1	803.78	High
TCGA-CV-5430	4241	0	809.17	High
TCGA-CR-6487	234	0	811.83	High
TCGA-D6-A6ES	389	0	815.12	High
TCGA-BB-A5HY	321	1	822.59	High
TCGA-UP-A6WW	518	0	822.93	High
TCGA-D6-A6EN	687	0	826.46	High
TCGA-CV-5432	3930	0	830.92	High
TCGA-CR-5248	1663	0	832.93	High
TCGA-CV-A45W	1398	1	837.32	High
TCGA-UF-A7JH	896	0	839.35	High
TCGA-CV-A6JU	110	0	845.76	High
TCGA-CN-5361	2120	1	846.56	High
TCGA-CX-A4AQ	1555	0	853.5	High
TCGA-UF-A71A	86	1	873.42	High
TCGA-D6-A6EQ	368	0	882.57	High
TCGA-MZ-A6I9	489	1	896.27	High
TCGA-CV-A45Q	5152	1	900.97	High
TCGA-CV-5973	2641	0	908.49	High
TCGA-WA-A7GZ	625	1	939.72	High
TCGA-HD-A6I0	210	0	943.71	High
TCGA-HD-A634	130	1	949.23	High
TCGA-BB-4224	278	0	953.28	High
TCGA-IQ-A6SH	471	0	984.01	High
TCGA-IQ-A61G	360	0	999.2	High
TCGA-D6-6516	773	0	1040	High
TCGA-MT-A7BN	469	0	1096.67	High
TCGA-IQ-A61I	2	1	1119.88	High
TCGA-BA-A6D8	850	0	1152.05	High
TCGA-D6-A6EP	424	0	1217.92	High
TCGA-TN-A7HI	412	0	1262.69	High
TCGA-T2-A6WZ	484	1	1283.31	High
TCGA-QK-A6IJ	387	0	1368.12	High
TCGA-UF-A7JS	680	1	1533.63	High
TCGA-QK-A6II	284	1	1592.46	High
TCGA-P3-A6T6	395	1	1651.44	High
TCGA-CV-A6JE	1075	0	1665.86	High
TCGA-CV-A6JM	194	1	1726.02	High
TCGA-D6-A6EM	232	0	1770.87	High
