# Supplementary material for: Mesenchymal Stem Cells Inhibits Migration and Vasculogenic Mimicry in Nasopharyngeal Carcinoma Via Exosomal MiR-125a
Source: Front Oncol. 2022 Feb 17;12:781979. doi: 10.3389/fonc.2022.781979 (PMC8892602; doi:10.3389/fonc.2022.781979)
Supplement: Supplementary file 3 [file DataSheet_2.csv]

Patient	Days	Status	Expression	Group
TCGA-CV-6953	1641	Dead	64.07	Low
TCGA-HD-7229	1027	Alive	66.74	Low
TCGA-CR-6487	234	Alive	68.88	Low
TCGA-CV-7434	218	Dead	71.59	Low
TCGA-BB-4227	134	Alive	88.38	Low
TCGA-CV-7430	495	Dead	89.08	Low
TCGA-CQ-6220	985	Dead	89.7	Low
TCGA-CV-6955	334	Dead	89.89	Low
TCGA-CN-4726	142	Dead	90.08	Low
TCGA-CQ-6223	1428	Alive	93.49	Low
TCGA-CQ-6227	129	Dead	93.69	Low
TCGA-CR-7380	606	Dead	95.65	Low
TCGA-CV-7254	1459	Dead	96.24	Low
TCGA-CV-6962	126	Dead	99.66	Low
TCGA-CR-6472	1050	Alive	100.12	Low
TCGA-CR-7383	521	Dead	101.56	Low
TCGA-CV-6936	166	Dead	101.99	Low
TCGA-CR-7385	997	Alive	102.83	Low
TCGA-CR-6491	693	Alive	103.13	Low
TCGA-CN-6989	980	Dead	104.59	Low
TCGA-H7-8502	458	Alive	105.45	Low
TCGA-CV-7095	572	Dead	105.51	Low
TCGA-BA-7269	1273	Alive	105.82	Low
TCGA-CN-6996	530	Dead	106.93	Low
TCGA-BA-5558	1995	Alive	108.62	Low
TCGA-CV-6436	1899	Alive	110.11	Low
TCGA-CV-6960	862	Dead	112.86	Low
TCGA-CR-6484	354	Alive	113.26	Low
TCGA-CV-6941	342	Dead	113.29	Low
TCGA-BB-4224	278	Alive	113.62	Low
TCGA-CV-7428	1671	Dead	114.58	Low
TCGA-CV-7261	1512	Alive	114.98	Low
TCGA-D6-6516	773	Alive	116.04	Low
TCGA-CN-6013	727	Dead	117.18	Low
TCGA-CR-5248	1663	Alive	117.24	Low
TCGA-CR-7369	1090	Dead	117.36	Low
TCGA-CV-6933	2741	Dead	117.67	Low
TCGA-UF-A7JC	546	Dead	118.69	Low
TCGA-CR-7370	105	Alive	119.58	Low
TCGA-BA-6871	108	Dead	119.98	Low
TCGA-CR-7376	972	Alive	120.42	Low
TCGA-CV-7432	2570	Dead	122.55	Low
TCGA-CQ-6218	1253	Alive	122.67	Low
TCGA-CV-7183	3981	Alive	123.08	Low
TCGA-CV-7099	243	Dead	124.77	Low
TCGA-BB-8601	624	Alive	124.84	Low
TCGA-BB-7863	1025	Alive	125.22	Low
TCGA-CR-7379	1036	Alive	125.51	Low
TCGA-CV-6954	2002	Dead	125.59	Low
TCGA-DQ-5629	941	Dead	126.25	Low
TCGA-D6-6826	348	Dead	127.03	Low
TCGA-CN-4733	1586	Alive	127.27	Low
TCGA-BA-6873	122	Alive	127.31	Low
TCGA-HD-7832	836	Alive	130.5	Low
TCGA-CV-7091	3381	Alive	130.53	Low
TCGA-CN-5370	259	Dead	130.99	Low
TCGA-T3-A92N	95	Dead	132.43	Low
TCGA-CR-7398	156	Alive	133.21	Low
TCGA-CR-7374	30	Alive	133.89	Low
TCGA-CQ-6229	1179	Alive	134.5	Low
TCGA-CV-5439	546	Dead	135.25	Low
TCGA-CR-7368	1245	Alive	136.51	Low
TCGA-CN-5365	351	Dead	138.31	Low
TCGA-CV-7438	194	Dead	138.84	Low
TCGA-CV-7435	4680	Dead	140.17	Low
TCGA-CQ-5332	317	Dead	140.46	Low
TCGA-CV-6952	185	Dead	141.15	Low
TCGA-CX-7219	1045	Alive	141.41	Low
TCGA-CQ-7063	2133	Alive	141.62	Low
TCGA-CN-6994	1183	Alive	143.82	Low
TCGA-CV-6950	459	Dead	144.0	Low
TCGA-CV-7247	577	Dead	144.38	Low
TCGA-CV-7097	385	Dead	144.58	Low
TCGA-CV-7242	1095	Alive	145.94	Low
TCGA-D6-6517	292	Alive	145.94	Low
TCGA-CV-7104	393	Dead	147.3	Low
TCGA-CV-7250	2900	Dead	148.23	Low
TCGA-BA-5557	623	Alive	151.69	Low
TCGA-CV-7178	2166	Dead	151.75	Low
TCGA-CQ-5334	129	Dead	151.82	Low
TCGA-CV-7429	107	Dead	153.03	Low
TCGA-CV-7235	2347	Alive	154.19	Low
TCGA-CN-6995	112	Dead	154.51	Low
TCGA-CV-A6JM	194	Dead	155.26	Low
TCGA-CN-6988	318	Alive	155.56	Low
TCGA-CV-6934	65	Dead	155.57	Low
TCGA-CV-7433	601	Dead	155.8	Low
TCGA-D6-6825	491	Alive	156.92	Low
TCGA-CN-6992	1066	Alive	157.68	Low
TCGA-CR-7390	1508	Alive	157.7	Low
TCGA-CV-7253	361	Dead	157.97	Low
TCGA-CV-5431	522	Dead	159.97	Low
TCGA-CV-7248	521	Dead	160.32	Low
TCGA-BA-6872	384	Dead	160.49	Low
TCGA-CV-A45O	851	Alive	160.6	Low
TCGA-CQ-6222	2016	Alive	160.83	Low
TCGA-CV-6939	666	Dead	161.14	Low
TCGA-CQ-7064	1973	Alive	161.29	Low
TCGA-P3-A5Q5	910	Alive	161.38	Low
TCGA-CN-4727	1560	Alive	161.48	Low
TCGA-CR-7364	1435	Alive	161.79	Low
TCGA-CV-5435	2319	Dead	163.03	Low
TCGA-CV-6940	804	Dead	163.05	Low
TCGA-CQ-5323	1466	Alive	163.52	Low
TCGA-DQ-5630	1030	Alive	164.28	Low
TCGA-CR-7404	1472	Alive	165.37	Low
TCGA-DQ-5625	1133	Dead	165.51	Low
TCGA-UF-A7JH	896	Alive	165.77	Low
TCGA-CV-7252	151	Dead	166.04	Low
TCGA-CN-6998	357	Dead	166.4	Low
TCGA-CN-5366	360	Dead	166.83	Low
TCGA-CV-A45W	1398	Dead	167.23	Low
TCGA-KU-A6H7	586	Alive	169.13	Low
TCGA-CR-6471	1202	Dead	169.88	Low
TCGA-QK-A6V9	833	Alive	170.15	Low
TCGA-CV-7177	663	Dead	171.96	Low
TCGA-BA-A4II	918	Alive	172.35	Low
TCGA-QK-A6II	284	Dead	172.57	Low
TCGA-CQ-6228	456	Dead	173.62	Low
TCGA-UF-A7JO	631	Dead	173.98	Low
TCGA-CR-7395	930	Alive	175.71	Low
TCGA-CV-A463	23	Dead	176.23	Low
TCGA-CV-6959	256	Dead	176.35	Low
TCGA-CV-7180	327	Dead	177.67	Low
TCGA-CV-6943	602	Dead	179.35	Low
TCGA-CV-7102	56	Dead	180.26	Low
TCGA-CV-6935	295	Dead	180.79	Low
TCGA-BA-5149	806	Dead	181.8	Low
TCGA-CN-6997	988	Dead	184.27	Low
TCGA-CR-6467	1777	Alive	184.42	Low
TCGA-BB-7870	2016	Alive	184.53	Low
TCGA-CV-5442	2327	Alive	184.61	Low
TCGA-CV-7089	1972	Dead	185.48	Low
TCGA-BA-6868	472	Dead	185.7	Low
TCGA-CQ-5327	1660	Alive	185.91	Low
TCGA-CR-6473	1125	Alive	186.59	Low
TCGA-CR-7386	1430	Alive	186.96	Low
TCGA-CV-6961	76	Dead	187.35	Low
TCGA-CR-7382	796	Alive	191.63	Low
TCGA-BB-A6UO	268	Dead	192.17	Low
TCGA-CR-6481	311	Alive	194.02	Low
TCGA-BA-A6DF	238	Dead	194.95	Low
TCGA-CV-7236	144	Dead	195.85	Low
TCGA-CR-7391	913	Alive	196.0	Low
TCGA-F7-7848	1131	Alive	197.23	Low
TCGA-D6-8569	770	Alive	198.0	Low
TCGA-CV-6948	1289	Dead	198.71	Low
TCGA-CV-6956	217	Dead	199.74	Low
TCGA-CV-6945	366	Dead	200.6	Low
TCGA-CV-5432	3930	Alive	200.84	Low
TCGA-CV-5966	545	Dead	201.41	Low
TCGA-CR-7399	181	Alive	202.98	Low
TCGA-CV-6942	4282	Alive	204.95	Low
TCGA-CQ-5329	2143	Alive	206.11	Low
TCGA-CQ-6225	403	Dead	206.73	Low
TCGA-CN-5355	1278	Alive	207.44	Low
TCGA-CR-7373	889	Alive	208.03	Low
TCGA-CN-5369	380	Dead	208.16	Low
TCGA-HD-7831	667	Alive	208.44	Low
TCGA-CR-7372	759	Alive	208.73	Low
TCGA-CV-A6JY	646	Alive	209.08	Low
TCGA-CV-7263	560	Dead	213.85	Low
TCGA-CV-7090	5252	Alive	214.06	Low
TCGA-DQ-5624	1778	Alive	214.59	Low
TCGA-CV-A45V	32	Dead	215.63	Low
TCGA-CR-7389	392	Alive	216.8	Low
TCGA-BA-5151	722	Alive	219.27	Low
TCGA-CR-7365	1191	Alive	221.75	Low
TCGA-CN-6011	933	Alive	222.28	Low
TCGA-CN-4730	817	Alive	222.74	Low
TCGA-TN-A7HJ	403	Alive	224.28	Low
TCGA-CV-7103	1591	Dead	224.76	Low
TCGA-CN-4725	1157	Alive	224.82	Low
TCGA-BA-4077	1134	Dead	225.08	Low
TCGA-CV-6433	641	Alive	225.16	Low
TCGA-CR-6474	564	Dead	227.75	Low
TCGA-CV-7100	274	Dead	228.13	Low
TCGA-CQ-6219	479	Dead	228.52	Low
TCGA-CN-6021	276	Dead	228.68	Low
TCGA-CV-7245	797	Alive	230.41	Low
TCGA-D6-A74Q	710	Alive	230.5	Low
TCGA-CN-5373	1584	Alive	231.81	Low
TCGA-BA-4076	415	Dead	236.62	Low
TCGA-CV-7418	789	Dead	237.05	Low
TCGA-CV-A6JN	906	Alive	237.21	Low
TCGA-P3-A6SW	1120	Alive	238.26	Low
TCGA-DQ-7595	1190	Alive	238.75	Low
TCGA-D6-6823	701	Alive	239.43	Low
TCGA-BB-7862	1117	Alive	240.21	Low
TCGA-CV-7238	2727	Alive	240.98	Low
TCGA-CN-4729	392	Alive	241.96	Low
TCGA-IQ-A6SH	471	Alive	242.49	Low
TCGA-BB-7872	1168	Alive	242.73	Low
TCGA-HD-7917	836	Dead	245.23	Low
TCGA-TN-A7HL	619	Alive	246.15	Low
TCGA-CV-5970	406	Dead	248.44	Low
TCGA-CV-5973	2641	Alive	251.97	Low
TCGA-BA-4074	462	Dead	252.9	Low
TCGA-CR-7394	1346	Alive	253.05	Low
TCGA-P3-A5QF	330	Dead	254.76	Low
TCGA-BA-5556	725	Alive	256.06	Low
TCGA-CV-7101	160	Dead	256.09	Low
TCGA-CN-4738	436	Dead	256.6	Low
TCGA-CR-7401	1077	Alive	257.16	Low
TCGA-CQ-7069	1274	Alive	259.9	Low
TCGA-CN-6024	337	Dead	260.07	Low
TCGA-CN-6012	1460	Alive	260.3	Low
TCGA-BA-5559	2083	Dead	261.18	Low
TCGA-CR-7388	823	Dead	261.2	Low
TCGA-CV-7427	4760	Dead	261.26	Low
TCGA-CN-4741	2239	Alive	261.95	Low
TCGA-CV-A45X	198	Dead	262.4	Low
TCGA-CV-A465	215	Dead	263.04	Low
TCGA-UF-A71D	1461	Alive	263.35	Low
TCGA-CQ-5331	1399	Alive	265.02	Low
TCGA-P3-A6T4	62	Dead	267.02	Low
TCGA-CN-4740	839	Dead	267.25	Low
TCGA-T2-A6X2	987	Alive	267.89	Low
TCGA-UF-A719	1663	Alive	268.99	Low
TCGA-CV-A45Q	5152	Dead	269.1	Low
TCGA-CQ-6224	1721	Alive	269.13	Low
TCGA-CV-5443	2784	Alive	269.46	Low
TCGA-CR-6470	1521	Alive	269.8	Low
TCGA-CV-5978	215	Dead	270.98	Low
TCGA-CV-6003	1665	Alive	272.8	Low
TCGA-D6-6827	568	Alive	272.9	Low
TCGA-CQ-A4CB	893	Alive	272.93	Low
TCGA-CV-6938	144	Dead	275.16	Low
TCGA-D6-A6EK	875	Alive	275.42	Low
TCGA-CN-4723	1699	Alive	276.16	Low
TCGA-CN-6010	1523	Alive	276.16	Low
TCGA-P3-A6T6	395	Dead	276.51	Low
TCGA-CV-5434	3314	Dead	277.6	Low
TCGA-BA-A4IG	855	Alive	278.69	Low
TCGA-CV-A460	1838	Dead	279.07	Low
TCGA-CN-6022	281	Dead	280.3	Low
TCGA-CR-7371	94	Dead	280.78	Low
TCGA-CV-6951	915	Dead	280.84	Low
TCGA-CV-7243	954	Alive	280.99	Low
TCGA-CN-6017	853	Dead	281.17	Low
TCGA-CV-5440	3270	Alive	281.34	Low
TCGA-CQ-5324	1593	Alive	282.61	Low
TCGA-CR-7367	1440	Alive	282.85	Low
TCGA-CR-6482	345	Alive	283.27	Low
TCGA-BB-7864	1527	Alive	283.69	Low
TCGA-CQ-7068	1309	Alive	284.9	Low
TCGA-P3-A6T7	487	Dead	285.34	Low
TCGA-CN-5374	1732	Dead	285.72	Low
TCGA-CN-4739	1394	Dead	287.49	Low
TCGA-CV-6441	292	Dead	287.76	Low
TCGA-P3-A6T3	577	Dead	288.67	High
TCGA-MZ-A6I9	489	Dead	292.77	High
TCGA-CX-7085	321	Alive	292.85	High
TCGA-CR-7377	279	Dead	292.98	High
TCGA-C9-A480	386	Alive	294.5	High
TCGA-QK-A8ZA	371	Dead	295.09	High
TCGA-CN-5356	1409	Alive	295.14	High
TCGA-CV-7446	1093	Dead	298.15	High
TCGA-HL-7533	1057	Alive	300.24	High
TCGA-CR-7402	911	Alive	301.49	High
TCGA-CN-5361	2120	Dead	302.39	High
TCGA-UF-A7JT	993	Dead	304.81	High
TCGA-CQ-A4C6	1353	Alive	307.47	High
TCGA-CR-7397	754	Alive	309.1	High
TCGA-C9-A47Z	191	Dead	309.46	High
TCGA-CV-A45R	5480	Alive	312.39	High
TCGA-CR-5247	358	Alive	314.28	High
TCGA-P3-A6SX	1430	Dead	316.68	High
TCGA-BA-A6DL	623	Alive	316.7	High
TCGA-H7-7774	407	Alive	317.53	High
TCGA-CV-5430	4241	Alive	317.7	High
TCGA-F7-A61S	576	Alive	318.15	High
TCGA-F7-8298	995	Alive	318.37	High
TCGA-D6-A4Z9	539	Alive	319.42	High
TCGA-BA-A4IF	895	Alive	321.47	High
TCGA-CV-A6JO	197	Dead	323.39	High
TCGA-CV-A45U	1079	Dead	323.46	High
TCGA-CV-7255	64	Dead	323.61	High
TCGA-F7-A622	359	Dead	324.89	High
TCGA-BA-6870	451	Dead	325.13	High
TCGA-BA-6869	644	Alive	325.41	High
TCGA-CN-6018	580	Dead	325.8	High
TCGA-T2-A6X0	216	Alive	326.31	High
TCGA-P3-A6T0	578	Alive	329.73	High
TCGA-RS-A6TP	516	Alive	329.83	High
TCGA-CN-4722	1483	Alive	332.4	High
TCGA-BA-A6DA	351	Alive	332.77	High
TCGA-D6-6824	77	Alive	332.78	High
TCGA-CR-6478	183	Dead	335.25	High
TCGA-CN-4742	397	Dead	335.84	High
TCGA-CV-5971	701	Alive	335.97	High
TCGA-CN-A63U	964	Alive	337.29	High
TCGA-BA-A6DB	216	Alive	337.59	High
TCGA-CN-5364	493	Dead	338.81	High
TCGA-CV-A45P	639	Alive	338.91	High
TCGA-D6-8568	759	Alive	339.84	High
TCGA-CQ-A4CE	897	Alive	341.45	High
TCGA-CV-5979	1315	Alive	341.91	High
TCGA-BA-5555	520	Alive	343.32	High
TCGA-CQ-7071	1311	Alive	345.01	High
TCGA-HD-8224	446	Dead	346.02	High
TCGA-CN-A499	717	Alive	346.17	High
TCGA-CV-7409	543	Dead	351.5	High
TCGA-BA-5152	1288	Alive	352.18	High
TCGA-CV-A45Y	2703	Dead	352.24	High
TCGA-CN-5358	261	Dead	352.31	High
TCGA-TN-A7HI	412	Alive	353.25	High
TCGA-CN-A49B	904	Alive	354.07	High
TCGA-HD-8634	385	Dead	354.35	High
TCGA-BA-A6DI	336	Dead	355.66	High
TCGA-DQ-7594	1218	Alive	356.52	High
TCGA-D6-A6ES	389	Alive	357.14	High
TCGA-CQ-5333	341	Dead	357.32	High
TCGA-HD-A4C1	11	Alive	357.91	High
TCGA-UF-A7JK	424	Dead	358.52	High
TCGA-BB-4225	146	Alive	359.43	High
TCGA-MT-A67F	384	Alive	360.02	High
TCGA-CQ-A4CD	1022	Alive	361.94	High
TCGA-CN-5359	377	Dead	362.43	High
TCGA-T2-A6WZ	484	Dead	363.68	High
TCGA-CV-5436	584	Dead	364.97	High
TCGA-HD-8635	695	Alive	365.98	High
TCGA-P3-A6T2	2298	Alive	366.31	High
TCGA-BB-7871	750	Alive	366.69	High
TCGA-MT-A51W	437	Alive	367.23	High
TCGA-IQ-A61J	1021	Alive	368.93	High
TCGA-CN-4737	625	Alive	369.47	High
TCGA-CN-A6V3	742	Alive	369.79	High
TCGA-DQ-7589	1409	Alive	370.1	High
TCGA-CQ-5325	654	Dead	372.59	High
TCGA-UF-A7JF	1686	Alive	373.79	High
TCGA-CN-5363	253	Dead	375.43	High
TCGA-QK-A6IH	653	Alive	377.64	High
TCGA-CR-7392	1425	Alive	378.79	High
TCGA-CN-4731	998	Dead	382.81	High
TCGA-CV-5444	2437	Alive	383.83	High
TCGA-CR-6477	514	Alive	385.15	High
TCGA-CN-6016	1443	Alive	385.78	High
TCGA-RS-A6TO	387	Dead	387.21	High
TCGA-T2-A6WX	209	Dead	387.49	High
TCGA-KU-A66T	552	Alive	387.83	High
TCGA-BB-8596	2161	Alive	388.09	High
TCGA-CV-A45T	4856	Dead	392.62	High
TCGA-MT-A51X	242	Alive	395.79	High
TCGA-CX-7082	11	Dead	397.43	High
TCGA-BB-4217	187	Alive	401.06	High
TCGA-DQ-7588	427	Dead	405.31	High
TCGA-CN-A49A	526	Dead	405.97	High
TCGA-D6-A6EO	759	Alive	406.17	High
TCGA-BA-A6DG	69	Dead	407.28	High
TCGA-CV-A6JZ	714	Alive	408.45	High
TCGA-CQ-5330	1897	Alive	408.77	High
TCGA-CN-A641	367	Alive	409.22	High
TCGA-CN-6019	1038	Alive	409.33	High
TCGA-CV-5977	1840	Alive	409.93	High
TCGA-F7-8489	658	Alive	410.49	High
TCGA-CN-6020	205	Dead	411.83	High
TCGA-CV-7411	2717	Dead	413.06	High
TCGA-UF-A718	1971	Alive	414.63	High
TCGA-CV-A6K1	685	Alive	417.77	High
TCGA-H7-A6C4	414	Alive	417.81	High
TCGA-H7-A6C5	642	Alive	418.06	High
TCGA-F7-A50G	616	Alive	420.25	High
TCGA-BB-4223	3221	Alive	420.45	High
TCGA-DQ-7593	1224	Alive	421.03	High
TCGA-DQ-7596	1265	Alive	421.98	High
TCGA-CV-A45Z	1466	Dead	423.13	High
TCGA-BB-A5HZ	827	Alive	425.18	High
TCGA-CN-5360	2169	Alive	427.08	High
TCGA-H7-A76A	637	Alive	428.82	High
TCGA-UF-A7JS	680	Dead	429.34	High
TCGA-CV-5976	1478	Alive	430.07	High
TCGA-CX-7086	573	Alive	430.23	High
TCGA-QK-A6VC	600	Alive	430.6	High
TCGA-HD-8314	670	Alive	432.65	High
TCGA-DQ-7591	622	Alive	433.43	High
TCGA-CN-4735	1737	Alive	435.26	High
TCGA-CR-7393	993	Alive	436.62	High
TCGA-QK-A6VB	641	Alive	441.17	High
TCGA-D6-A6EM	232	Alive	441.95	High
TCGA-CV-7423	3059	Dead	442.25	High
TCGA-CQ-7067	509	Alive	442.96	High
TCGA-IQ-A61H	1138	Alive	443.76	High
TCGA-CQ-5326	89	Dead	446.2	High
TCGA-CV-A464	1722	Alive	447.46	High
TCGA-P3-A6T5	882	Dead	449.08	High
TCGA-CR-6493	282	Dead	449.28	High
TCGA-QK-A8ZB	542	Alive	453.23	High
TCGA-CN-5367	352	Dead	453.42	High
TCGA-CQ-A4CI	950	Alive	454.78	High
TCGA-CN-4736	395	Dead	455.17	High
TCGA-CV-7415	695	Dead	459.0	High
TCGA-KU-A6H8	327	Dead	459.73	High
TCGA-CQ-A4CG	430	Dead	463.24	High
TCGA-HD-A633	421	Alive	466.96	High
TCGA-QK-A8Z8	171	Dead	472.16	High
TCGA-MT-A67A	914	Alive	473.4	High
TCGA-CV-7425	1718	Dead	477.48	High
TCGA-F7-A50J	947	Alive	481.1	High
TCGA-UP-A6WW	518	Alive	482.13	High
TCGA-CV-5441	2886	Alive	487.32	High
TCGA-F7-A623	616	Alive	496.64	High
TCGA-CN-A640	134	Dead	497.42	High
TCGA-D6-A4ZB	376	Alive	500.16	High
TCGA-CN-4728	1724	Alive	500.38	High
TCGA-CV-7422	1037	Dead	500.76	High
TCGA-IQ-A61L	416	Alive	500.89	High
TCGA-BA-A6DE	440	Alive	501.64	High
TCGA-CN-A63W	377	Dead	502.6	High
TCGA-IQ-A61G	360	Alive	502.67	High
TCGA-BA-4078	276	Dead	506.49	High
TCGA-UF-A71A	86	Dead	507.88	High
TCGA-MT-A67G	190	Alive	508.2	High
TCGA-CV-A6JE	1075	Alive	508.39	High
TCGA-CR-5243	2562	Alive	510.26	High
TCGA-WA-A7H4	443	Alive	517.21	High
TCGA-HD-7753	866	Alive	517.86	High
TCGA-CV-7424	453	Dead	523.2	High
TCGA-MT-A7BN	469	Alive	532.21	High
TCGA-CR-6480	362	Alive	535.24	High
TCGA-KU-A66S	406	Dead	535.62	High
TCGA-HD-A634	130	Dead	538.38	High
TCGA-D6-6515	403	Dead	543.23	High
TCGA-IQ-A61E	1147	Alive	545.58	High
TCGA-DQ-7590	1413	Alive	552.29	High
TCGA-CQ-A4C9	707	Alive	554.07	High
TCGA-CV-7413	294	Dead	555.63	High
TCGA-IQ-7630	485	Alive	558.69	High
TCGA-HD-A6HZ	111	Alive	559.84	High
TCGA-CN-A498	773	Dead	564.25	High
TCGA-D6-A6EN	687	Alive	567.06	High
TCGA-CQ-7065	1628	Alive	568.81	High
TCGA-HD-A6I0	210	Alive	568.82	High
TCGA-BA-A4IH	622	Alive	569.99	High
TCGA-UF-A71B	1506	Alive	576.59	High
TCGA-IQ-7632	441	Alive	579.8	High
TCGA-CQ-A4C7	353	Dead	585.88	High
TCGA-CV-A6K2	317	Dead	587.89	High
TCGA-QK-AA3J	466	Alive	592.12	High
TCGA-BA-A6D8	850	Alive	592.42	High
TCGA-CV-A468	464	Dead	595.79	High
TCGA-F7-A624	378	Alive	601.37	High
TCGA-BB-A5HU	782	Alive	606.21	High
TCGA-CN-A6UY	713	Alive	607.73	High
TCGA-F7-A61V	759	Alive	613.83	High
TCGA-CR-6488	379	Alive	614.97	High
TCGA-UF-A7JJ	549	Alive	618.72	High
TCGA-QK-A6IJ	387	Alive	619.2	High
TCGA-F7-A620	543	Alive	622.52	High
TCGA-BA-A6DD	173	Dead	623.65	High
TCGA-CV-7421	2	Dead	627.63	High
TCGA-DQ-5631	548	Dead	630.24	High
TCGA-CV-7407	1081	Dead	630.46	High
TCGA-CN-A63Y	504	Alive	633.87	High
TCGA-D6-A6EQ	368	Alive	639.55	High
TCGA-UF-A7JD	739	Dead	640.35	High
TCGA-CV-A6K0	606	Alive	640.99	High
TCGA-BA-A8YP	499	Alive	645.8	High
TCGA-P3-A6T8	400	Alive	655.01	High
TCGA-CR-5250	799	Alive	679.72	High
TCGA-4P-AA8J	102	Alive	682.71	High
TCGA-QK-A64Z	641	Dead	687.11	High
TCGA-T3-A92M	417	Alive	687.5	High
TCGA-CN-A497	1065	Alive	688.28	High
TCGA-P3-A5Q6	480	Dead	694.64	High
TCGA-QK-A6IG	222	Dead	697.22	High
TCGA-BA-5153	1762	Dead	697.48	High
TCGA-CQ-A4CH	379	Dead	698.78	High
TCGA-CV-7414	14	Dead	700.75	High
TCGA-QK-A8Z9	449	Dead	704.83	High
TCGA-BA-A6DJ	407	Dead	709.8	High
TCGA-BB-A5HY	321	Dead	709.94	High
TCGA-CR-6492	479	Alive	716.25	High
TCGA-UF-A7J9	1358	Alive	738.72	High
TCGA-CV-A6JT	852	Alive	740.54	High
TCGA-F7-A50I	92	Alive	740.88	High
TCGA-UF-A7JV	90	Dead	743.21	High
TCGA-DQ-7592	1143	Alive	745.05	High
TCGA-CN-A63T	225	Alive	745.39	High
TCGA-UF-A71E	1504	Dead	774.65	High
TCGA-F7-A61W	14	Alive	793.09	High
TCGA-CV-6937	624	Dead	795.75	High
TCGA-CV-A461	2064	Dead	796.2	High
TCGA-CQ-6221	1000	Alive	811.69	High
TCGA-CX-A4AQ	1555	Alive	820.86	High
TCGA-CV-A6JU	110	Alive	834.95	High
TCGA-UF-A7JA	2265	Alive	840.95	High
TCGA-MT-A67D	56	Alive	847.48	High
TCGA-IQ-A61K	161	Dead	848.88	High
TCGA-QK-AA3K	253	Alive	856.14	High
TCGA-QK-A652	645	Alive	872.56	High
TCGA-CN-A63V	679	Alive	890.97	High
TCGA-CV-A6JD	182	Dead	918.22	High
TCGA-CN-A642	82	Dead	972.32	High
TCGA-IQ-A61I	2	Dead	991.72	High
TCGA-CQ-7072	2359	Alive	1014.67	High
TCGA-D6-A6EP	424	Alive	1090.89	High
TCGA-P3-A5QE	1559	Alive	1344.68	High
TCGA-IQ-7631	1172	Alive	1379.3	High
TCGA-P3-A5QA	2182	Alive	1518.75	High
