# Supplementary material for: Mesenchymal Stem Cells Inhibits Migration and Vasculogenic Mimicry in Nasopharyngeal Carcinoma Via Exosomal MiR-125a
Source: Front Oncol. 2022 Feb 17;12:781979. doi: 10.3389/fonc.2022.781979 (PMC8892602; doi:10.3389/fonc.2022.781979)
Supplement: Supplementary file 4 [file DataSheet_3.csv]

ID: hsa04520; Name: Adherens junction
Size=66; leadingEdgeNum=39; enrichmentScore=-0.65; normalizedEnrichmentScore=-1.88; PValue=0.000e+0; FDR=1.025e-3
User ID	Gene Symbol	Gene Name	Entrez Gene	Score
ACTN1	ACTN1	actinin alpha 1	87	-5.6787
ACTN4	ACTN4	actinin alpha 4	81	-8.5168
CDH1	CDH1	cadherin 1	999	-4.478
CREBBP	CREBBP	CREB binding protein	1387	-17.5194
CTNNA1	CTNNA1	catenin alpha 1	1495	-19.9198
CTNNB1	CTNNB1	catenin beta 1	1499	-15.9421
CTNND1	CTNND1	catenin delta 1	1500	-16.4788
EGFR	EGFR	epidermal growth factor receptor	1956	-12.2622
EP300	EP300	E1A binding protein p300	2033	-37.8731
FARP2	FARP2	FERM, ARH/RhoGEF and pleckstrin domain protein 2	9855	-7.9969
FER	FER	FER tyrosine kinase	2241	-15.4834
IGF1R	IGF1R	insulin like growth factor 1 receptor	3480	-5.2747
INSR	INSR	insulin receptor	3643	-5.7686
IQGAP1	IQGAP1	IQ motif containing GTPase activating protein 1	8826	-27.4105
LEF1	LEF1	lymphoid enhancer binding factor 1	51176	-4.3983
LMO7	LMO7	LIM domain 7	4008	-11.3049
MAP3K7	MAP3K7	mitogen-activated protein kinase kinase kinase 7	6885	-18.6728
MAPK1	MAPK1	mitogen-activated protein kinase 1	5594	-24.07
MET	MET	MET proto-oncogene, receptor tyrosine kinase	4233	-4.3768
PTPN1	PTPN1	protein tyrosine phosphatase, non-receptor type 1	5770	-9.896
PTPRB	PTPRB	protein tyrosine phosphatase, receptor type B	5787	-17.0675
PTPRF	PTPRF	protein tyrosine phosphatase, receptor type F	5792	-6.6849
PTPRJ	PTPRJ	protein tyrosine phosphatase, receptor type J	5795	-5.5998
PTPRM	PTPRM	protein tyrosine phosphatase, receptor type M	5797	-6.4889
RHOA	RHOA	ras homolog family member A	387	-5.6125
SMAD2	SMAD2	SMAD family member 2	4087	-4.6236
SMAD4	SMAD4	SMAD family member 4	4089	-4.5767
SNAI1	SNAI1	snail family transcriptional repressor 1	6615	-4.2247
SORBS1	SORBS1	sorbin and SH3 domain containing 1	10580	-14.3152
SSX2IP	SSX2IP	SSX family member 2 interacting protein	117178	-4.2519
TCF7L2	TCF7L2	transcription factor 7 like 2	6934	-5.7601
TGFBR1	TGFBR1	transforming growth factor beta receptor 1	7046	-14.3887
TGFBR2	TGFBR2	transforming growth factor beta receptor 2	7048	-18.3621
TJP1	TJP1	tight junction protein 1	7082	-22.0316
VCL	VCL	vinculin	7414	-27.5443
WASF2	WASF2	WAS protein family member 2	10163	-14.5914
WASF3	WASF3	WAS protein family member 3	10810	-4.5893
WASL	WASL	Wiskott-Aldrich syndrome like	8976	-12.258
YES1	YES1	YES proto-oncogene 1, Src family tyrosine kinase	7525	-9.7941
