# Supplementary material for: Mesenchymal Stem Cells Inhibits Migration and Vasculogenic Mimicry in Nasopharyngeal Carcinoma Via Exosomal MiR-125a
Source: Front Oncol. 2022 Feb 17;12:781979. doi: 10.3389/fonc.2022.781979 (PMC8892602; doi:10.3389/fonc.2022.781979)
Supplement: Supplementary file 5 [file DataSheet_4.csv]

ID: hsa04514; Name: Cell adhesion molecules (CAMs)
Size=136; leadingEdgeNum=64; enrichmentScore=0.54; normalizedEnrichmentScore=1.90; PValue=0.000e+0; FDR=3.893e-4
User ID	Gene Symbol	Gene Name	Entrez Gene	Score
ALCAM	ALCAM	activated leukocyte cell adhesion molecule	214	2.058
CADM1	CADM1	cell adhesion molecule 1	23705	1.4627
CD2	CD2	CD2 molecule	914	1.8892
CD226	CD226	CD226 molecule	10666	2.363
CD28	CD28	CD28 molecule	940	0.9361
CD4	CD4	CD4 molecule	920	1.3059
CD40	CD40	CD40 molecule	958	2.9867
CD40LG	CD40LG	CD40 ligand	959	1.0685
CD6	CD6	CD6 molecule	923	3.1505
CD80	CD80	CD80 molecule	941	1.5275
CD86	CD86	CD86 molecule	942	1.1147
CD8A	CD8A	CD8a molecule	925	1.3998
CD8B	CD8B	CD8b molecule	926	2.0478
CLDN10	CLDN10	claudin 10	9071	2.3823
CLDN14	CLDN14	claudin 14	23562	1.7994
CLDN20	CLDN20	claudin 20	49861	1.1526
CLDN3	CLDN3	claudin 3	1365	1.9991
CLDN5	CLDN5	claudin 5	7122	2.0445
CTLA4	CTLA4	cytotoxic T-lymphocyte associated protein 4	1493	1.7523
HLA-DMA	HLA-DMA	major histocompatibility complex, class II, DM alpha	3108	1.9316
HLA-DMB	HLA-DMB	major histocompatibility complex, class II, DM beta	3109	2.9165
HLA-DOA	HLA-DOA	major histocompatibility complex, class II, DO alpha	3111	2.1134
HLA-DPA1	HLA-DPA1	major histocompatibility complex, class II, DP alpha 1	3113	1.7008
HLA-DPB1	HLA-DPB1	major histocompatibility complex, class II, DP beta 1	3115	1.772
HLA-DQA1	HLA-DQA1	major histocompatibility complex, class II, DQ alpha 1	3117	1.6098
HLA-DQA2	HLA-DQA2	major histocompatibility complex, class II, DQ alpha 2	3118	1.4924
HLA-DQB1	HLA-DQB1	major histocompatibility complex, class II, DQ beta 1	3119	1.965
HLA-DRA	HLA-DRA	major histocompatibility complex, class II, DR alpha	3122	2.1127
HLA-DRB1	HLA-DRB1	major histocompatibility complex, class II, DR beta 1	3123	1.7235
HLA-DRB5	HLA-DRB5	major histocompatibility complex, class II, DR beta 5	3127	1.8638
ICAM1	ICAM1	intercellular adhesion molecule 1	3383	2.2035
ICAM2	ICAM2	intercellular adhesion molecule 2	3384	1.6452
ICAM3	ICAM3	intercellular adhesion molecule 3	3385	1.6133
ICOS	ICOS	inducible T cell costimulator	29851	1.3136
ICOSLG	ICOSLG	inducible T cell costimulator ligand	23308	1.8838
ITGA4	ITGA4	integrin subunit alpha 4	3676	1.2552
ITGA8	ITGA8	integrin subunit alpha 8	8516	0.9403
ITGA9	ITGA9	integrin subunit alpha 9	3680	1.0671
ITGAL	ITGAL	integrin subunit alpha L	3683	1.3857
ITGAM	ITGAM	integrin subunit alpha M	3684	1.3546
ITGB2	ITGB2	integrin subunit beta 2	3689	1.1321
ITGB7	ITGB7	integrin subunit beta 7	3695	2.6011
ITGB8	ITGB8	integrin subunit beta 8	3696	1.3711
LRRC4B	LRRC4B	leucine rich repeat containing 4B	94030	1.2778
LRRC4C	LRRC4C	leucine rich repeat containing 4C	57689	1.1874
NCAM2	NCAM2	neural cell adhesion molecule 2	4685	0.914
NLGN1	NLGN1	neuroligin 1	22871	0.9224
NLGN3	NLGN3	neuroligin 3	54413	0.98
NRCAM	NRCAM	neuronal cell adhesion molecule	4897	1.4183
NRXN1	NRXN1	neurexin 1	9378	4.6035
NRXN2	NRXN2	neurexin 2	9379	2.1267
NRXN3	NRXN3	neurexin 3	9369	1.7461
NTNG2	NTNG2	netrin G2	84628	0.9062
PDCD1	PDCD1	programmed cell death 1	5133	1.9476
PTPRC	PTPRC	protein tyrosine phosphatase, receptor type C	5788	1.3303
PTPRF	PTPRF	protein tyrosine phosphatase, receptor type F	5792	1.1931
PTPRM	PTPRM	protein tyrosine phosphatase, receptor type M	5797	3.7117
SDC2	SDC2	syndecan 2	6383	1.0513
SELE	SELE	selectin E	6401	0.9778
SELPLG	SELPLG	selectin P ligand	6404	1.7216
SPN	SPN	sialophorin	6693	1.6291
TIGIT	TIGIT	T cell immunoreceptor with Ig and ITIM domains	201633	1.5601
VCAM1	VCAM1	vascular cell adhesion molecule 1	7412	3.5922
VTCN1	VTCN1	V-set domain containing T cell activation inhibitor 1	79679	1.1413
